# Supplementary material for: The antitumor natural product tanshinone IIA inhibits protein kinase C and acts synergistically with 17-AAG
Source: Cell Death Dis. 2018 Feb 7;9(2):165. doi: 10.1038/s41419-017-0247-5 (PMC5833361; doi:10.1038/s41419-017-0247-5)
Supplement: Supplementary file 2 — Supplementary Data 1 [file 41419_2017_247_MOESM2_ESM.xlsx]

## Sheet: up-regulated
Probe_Set_ID	foldchange
210853_at	14.6143
205749_at	12.7392
217678_at	12.2593
209921_at	8.44021
207086_x_at	7.03109
221577_x_at	6.72203
216409_at	5.32521
215078_at	5.27929
202411_at	5.21731
217559_at	5.18259
214409_at	4.98885
211078_s_at	4.92491
220168_at	4.86059
215589_at	4.82409
210742_at	4.73174
210282_at	4.66808
205809_s_at	4.62847
209750_at	4.58671
203821_at	4.54205
206862_at	4.36405
204863_s_at	4.33731
211740_at	4.30999
204774_at	4.28966
219304_s_at	4.27852
208425_s_at	4.18662
202672_s_at	4.18534
209383_at	4.18342
212451_at	4.11257
201215_at	4.08168
216069_at	4.01539
33148_at	4.00667
221986_s_at	3.9886
201170_s_at	3.97403
211641_x_at	3.94674
201996_s_at	3.9284
218723_s_at	3.91936
206644_at	3.9171
216568_x_at	3.88773
222071_s_at	3.84909
201711_x_at	3.75775
217019_at	3.71026
210785_s_at	3.66032
206411_s_at	3.65582
216531_at	3.63361
220586_at	3.60886
207953_at	3.57616
212923_s_at	3.54009
202821_s_at	3.49594
215512_at	3.45114
202643_s_at	3.4211
214200_s_at	3.41627
210286_s_at	3.4091
210281_s_at	3.39163
221524_s_at	3.39003
210426_x_at	3.37464
222303_at	3.37113
213590_at	3.35269
205187_at	3.3446
210479_s_at	3.30121
216577_at	3.24556
207969_x_at	3.2034
38037_at	3.19393
210562_at	3.17374
219271_at	3.13902
211913_s_at	3.13041
210247_at	3.11492
209491_s_at	3.11384
213922_at	3.11199
215152_at	3.10846
216315_x_at	3.1084
219844_at	3.07783
207234_at	3.07334
220517_at	3.07263
217092_x_at	3.06985
220740_s_at	3.06048
200924_s_at	3.06004
216229_x_at	3.04974
207078_at	3.04955
219199_at	3.04835
205122_at	3.04102
36711_at	3.03594
209732_at	3.03352
204415_at	3.028
208610_s_at	3.00872
208078_s_at	3.00641
202921_s_at	3.00511
221138_s_at	2.98246
202431_s_at	2.97264
201195_s_at	2.96222
218166_s_at	2.961
206590_x_at	2.96019
203665_at	2.95976
215351_at	2.95815
202131_s_at	2.93763
222290_at	2.93097
220843_s_at	2.91274
215615_x_at	2.90537
212225_at	2.90522
214422_at	2.90127
210365_at	2.88276
222350_at	2.87599
214906_x_at	2.87549
213856_at	2.87193
203394_s_at	2.86814
215034_s_at	2.86744
208588_at	2.85283
217630_at	2.85236
215992_s_at	2.84958
215622_x_at	2.84142
221985_at	2.82497
215889_at	2.82434
204525_at	2.80852
213107_at	2.80726
214185_at	2.79357
215342_s_at	2.79018
219691_at	2.78829
207593_at	2.7825
200733_s_at	2.78244
200767_s_at	2.7816
206536_s_at	2.77663
206670_s_at	2.77598
206346_at	2.76668
222341_x_at	2.75915
217556_at	2.75315
211696_x_at	2.74597
221523_s_at	2.74424
217107_at	2.74349
210800_at	2.74191
209990_s_at	2.73696
202437_s_at	2.73633
207227_x_at	2.73347
220030_at	2.73207
219995_s_at	2.73055
215249_at	2.7225
214028_x_at	2.71835
215578_at	2.70006
200795_at	2.69911
203725_at	2.67887
220873_at	2.67854
215072_x_at	2.67754
203395_s_at	2.67376
208178_x_at	2.67352
220987_s_at	2.67272
211782_at	2.67202
207943_x_at	2.66889
211748_x_at	2.66536
211488_s_at	2.6592
214638_s_at	2.65767
206551_x_at	2.6571
212657_s_at	2.64668
211000_s_at	2.63999
216459_x_at	2.63578
222310_at	2.62772
215392_at	2.624
218986_s_at	2.62344
216730_at	2.62149
214417_s_at	2.61886
219694_at	2.61614
213988_s_at	2.61464
204325_s_at	2.61308
202504_at	2.61297
211521_s_at	2.61001
212095_s_at	2.60066
215597_x_at	2.59491
215825_at	2.59425
206035_at	2.59249
209230_s_at	2.59025
206708_at	2.57658
207150_at	2.57427
217449_at	2.57356
205938_at	2.56976
216354_at	2.56962
207283_at	2.55995
221307_at	2.5595
206500_s_at	2.55027
208115_x_at	2.54444
217310_s_at	2.53958
203875_at	2.53917
215750_at	2.53702
213225_at	2.53064
205016_at	2.52991
201793_x_at	2.52791
202342_s_at	2.52147
216260_at	2.51996
202146_at	2.51669
213684_s_at	2.51497
215495_s_at	2.51269
212319_at	2.50566
206675_s_at	2.50552
220241_at	2.50258
210796_x_at	2.49877
210407_at	2.49822
215385_at	2.49626
207379_at	2.49113
210512_s_at	2.48732
216764_at	2.48335
211917_s_at	2.48161
210088_x_at	2.47939
205044_at	2.4772
215445_x_at	2.47432
206507_at	2.47102
218513_at	2.47084
218602_s_at	2.46828
211386_at	2.4679
207112_s_at	2.45693
202065_s_at	2.45612
213286_at	2.45401
211992_at	2.45307
201299_s_at	2.45228
209023_s_at	2.45159
209504_s_at	2.44359
220580_at	2.44061
218880_at	2.4383
220018_at	2.43688
35150_at	2.43547
202150_s_at	2.42561
217197_x_at	2.42476
215092_s_at	2.42146
210268_at	2.41904
204047_s_at	2.41095
209874_x_at	2.40198
202435_s_at	2.3979
203650_at	2.39783
207524_at	2.39739
214723_x_at	2.39362
204734_at	2.39213
221238_at	2.38587
204472_at	2.38477
217195_at	2.38271
207610_s_at	2.38226
207754_at	2.37653
211354_s_at	2.37144
207649_at	2.37048
206537_at	2.36982
216557_x_at	2.36086
212171_x_at	2.35865
210943_s_at	2.35701
215435_at	2.35111
206615_s_at	2.34005
201329_s_at	2.33821
215393_s_at	2.33816
204532_x_at	2.33698
220145_at	2.33531
210057_at	2.32917
216915_s_at	2.32791
217715_x_at	2.32562
213672_at	2.32527
216034_at	2.32438
212292_at	2.32177
208109_s_at	2.31828
206818_s_at	2.31609
213510_x_at	2.316
215908_at	2.31513
208540_x_at	2.31027
212291_at	2.30886
206209_s_at	2.30491
218084_x_at	2.30164
206580_s_at	2.29848
211110_s_at	2.29533
216292_at	2.29188
206094_x_at	2.28899
219916_s_at	2.28756
220158_at	2.28623
204717_s_at	2.28455
202684_s_at	2.28288
217125_at	2.2816
216200_at	2.2813
222082_at	2.27971
206121_at	2.27959
210462_at	2.27744
209211_at	2.27175
207126_x_at	2.27049
203882_at	2.26903
215440_s_at	2.26898
205299_s_at	2.26775
211458_s_at	2.26712
209288_s_at	2.26606
211515_s_at	2.26594
217547_x_at	2.26499
211998_at	2.26301
201289_at	2.25571
200598_s_at	2.2484
221616_s_at	2.24814
219389_at	2.24805
204840_s_at	2.24389
209101_at	2.24388
220944_at	2.24189
221958_s_at	2.24069
207751_at	2.24033
221104_s_at	2.23965
217580_x_at	2.23843
219883_at	2.23754
212290_at	2.23554
212078_s_at	2.2354
214606_at	2.23135
202843_at	2.22782
210592_s_at	2.22727
219312_s_at	2.22267
212679_at	2.222
201009_s_at	2.22076
214060_at	2.21576
201407_s_at	2.21244
208869_s_at	2.20957
222245_s_at	2.20182
206091_at	2.19975
201951_at	2.19644
209254_at	2.19558
212374_at	2.19342
205150_s_at	2.19084
32088_at	2.19077
220253_s_at	2.18985
209193_at	2.18809
206744_s_at	2.18779
216211_at	2.18766
222164_at	2.18625
205386_s_at	2.18613
206847_s_at	2.18467
209277_at	2.18243
221696_s_at	2.18235
218578_at	2.18001
220112_at	2.17918
217266_at	2.1758
214705_at	2.17538
51158_at	2.17257
216497_at	2.17226
202147_s_at	2.16745
217094_s_at	2.16677
222313_at	2.16489
220009_at	2.16274
215417_at	2.16184
200632_s_at	2.16182
212373_at	2.16045
212220_at	2.15647
203363_s_at	2.15638
221184_at	2.1548
210999_s_at	2.15414
205047_s_at	2.15412
215554_at	2.15371
219280_at	2.15222
218651_s_at	2.15166
202600_s_at	2.14592
214376_at	2.14487
213623_at	2.14388
214748_at	2.14384
210827_s_at	2.14356
213446_s_at	2.14236
221246_x_at	2.14187
205584_at	2.14141
210148_at	2.14026
220086_at	2.13974
204753_s_at	2.13561
206028_s_at	2.13548
210361_s_at	2.13527
216197_at	2.13377
205719_s_at	2.13331
219601_s_at	2.12817
201063_at	2.12468
210587_at	2.12138
210764_s_at	2.12037
206324_s_at	2.11888
217626_at	2.11836
203096_s_at	2.11815
207017_at	2.11782
213173_at	2.11622
213158_at	2.11514
207233_s_at	2.11211
218273_s_at	2.1117
202426_s_at	2.10998
220576_at	2.1068
215501_s_at	2.10585
202833_s_at	2.10458
205174_s_at	2.10359
208015_at	2.10305
210631_at	2.10081
216550_x_at	2.0998
214496_x_at	2.09647
201117_s_at	2.09541
221563_at	2.09455
213375_s_at	2.09393
204005_s_at	2.09358
212763_at	2.08838
201466_s_at	2.08821
204214_s_at	2.08808
202545_at	2.08699
212526_at	2.08639
64900_at	2.08632
217620_s_at	2.08546
210175_at	2.08125
205188_s_at	2.08055
221027_s_at	2.07873
219774_at	2.077
205787_x_at	2.07512
203796_s_at	2.07493
210926_at	2.07123
203623_at	2.07115
220293_at	2.07017
211880_x_at	2.06686
207920_x_at	2.06562
214600_at	2.06499
218164_at	2.06342
216294_s_at	2.06092
216769_x_at	2.05864
217136_at	2.057
217482_at	2.05638
209451_at	2.05547
206208_at	2.05456
201147_s_at	2.0535
200923_at	2.05288
209895_at	2.05149
208081_s_at	2.04984
213112_s_at	2.04939
210059_s_at	2.04878
213000_at	2.04755
216012_at	2.04725
219901_at	2.04574
206105_at	2.0455
204680_s_at	2.04493
205123_s_at	2.04458
214972_at	2.04275
209325_s_at	2.04173
219747_at	2.0412
208792_s_at	2.03574
204120_s_at	2.03504
214375_at	2.03388
220937_s_at	2.03283
205250_s_at	2.03213
216177_at	2.03196
210513_s_at	2.03176
212558_at	2.02907
213418_at	2.02811
206695_x_at	2.02792
205953_at	2.02701
205026_at	2.02559
214879_x_at	2.02549
214166_at	2.02394
218319_at	2.02363
202019_s_at	2.02239
220237_at	2.02206
219098_at	2.02137
211962_s_at	2.021
220172_at	2.02095
59644_at	2.0193
221414_s_at	2.01767
212557_at	2.01702
209743_s_at	2.01652
205994_at	2.01615
204667_at	2.01582
209525_at	2.01458
219164_s_at	2.01296
203840_at	2.00923
34697_at	2.00853
217739_s_at	2.0082
1431_at	2.00774
219182_at	2.00691
215611_at	2.00177
202724_s_at	2.0009

## Sheet: down-regulated
Probe_Set_ID	foldchange
200800_s_at	0.499331
207042_at	0.498602
202220_at	0.498325
209483_s_at	0.497677
219518_s_at	0.497248
213229_at	0.496664
201838_s_at	0.496171
208617_s_at	0.49613
222027_at	0.495458
215552_s_at	0.49535
210792_x_at	0.494636
208630_at	0.494376
221915_s_at	0.494155
213350_at	0.493442
206518_s_at	0.493097
202779_s_at	0.491332
205116_at	0.49094
214875_x_at	0.490581
38710_at	0.489948
222354_at	0.487821
204578_at	0.487626
203699_s_at	0.486693
217928_s_at	0.486127
219048_at	0.485062
215586_at	0.483034
201742_x_at	0.483024
212009_s_at	0.482594
215791_at	0.482502
207109_at	0.481329
202855_s_at	0.480974
213803_at	0.479865
203945_at	0.479855
213440_at	0.478771
209757_s_at	0.477666
217014_s_at	0.476524
205196_s_at	0.475593
210206_s_at	0.475438
217294_s_at	0.474471
205841_at	0.472177
204159_at	0.471208
215944_at	0.469636
210415_s_at	0.469531
213665_at	0.468866
213245_at	0.467587
210047_at	0.466475
206440_at	0.465055
209972_s_at	0.463005
214182_at	0.462515
203425_s_at	0.462235
201421_s_at	0.462117
212755_at	0.462116
214586_at	0.46211
219932_at	0.459667
209007_s_at	0.459139
209555_s_at	0.456319
222121_at	0.454065
213388_at	0.453816
214579_at	0.450714
217922_at	0.449161
205106_at	0.448714
213875_x_at	0.448276
201585_s_at	0.447353
214395_x_at	0.44571
202062_s_at	0.444024
210022_at	0.443726
210935_s_at	0.439979
204824_at	0.437141
220906_at	0.436964
207245_at	0.433741
210656_at	0.433483
202291_s_at	0.433333
201679_at	0.432045
207220_at	0.430601
215734_at	0.430447
220729_at	0.429301
217152_at	0.42902
206048_at	0.428467
203666_at	0.425076
214149_s_at	0.424157
220936_s_at	0.424132
217650_x_at	0.423108
217448_s_at	0.422596
209569_x_at	0.422337
209962_at	0.421875
217542_at	0.421808
217370_x_at	0.421225
213619_at	0.416314
209687_at	0.414191
221878_at	0.408368
219985_at	0.405905
202607_at	0.4049
219730_at	0.403126
221908_at	0.399265
213744_at	0.399066
203424_s_at	0.398579
205461_at	0.397903
210525_x_at	0.397405
210734_x_at	0.395395
207173_x_at	0.386556
208026_at	0.38615
216595_at	0.382593
209535_s_at	0.381118
208769_at	0.380369
213872_at	0.377396
216246_at	0.372213
218445_at	0.371255
220633_s_at	0.369065
205326_at	0.366326
203700_s_at	0.366048
204688_at	0.362951
218559_s_at	0.360053
218775_s_at	0.356692
218778_x_at	0.349969
214190_x_at	0.349632
206280_at	0.349085
206145_at	0.348411
204695_at	0.341659
212952_at	0.340609
214418_at	0.338962
222293_at	0.331952
212173_at	0.331124
209006_s_at	0.33087
213964_x_at	0.311085
203391_at	0.292307
206488_s_at	0.278752
212344_at	0.278174
213757_at	0.262008
202661_at	0.235724
217692_at	0.224097
211411_at	0.218881
213789_at	0.166627
214303_x_at	0.158368
207506_at	0.105485
