# Supplementary material for: The antitumor natural product tanshinone IIA inhibits protein kinase C and acts synergistically with 17-AAG
Source: Cell Death Dis. 2018 Feb 7;9(2):165. doi: 10.1038/s41419-017-0247-5 (PMC5833361; doi:10.1038/s41419-017-0247-5)
Supplement: Supplementary file 3 — Supplementary Data 2 [file 41419_2017_247_MOESM3_ESM.xlsx]

## Sheet: Sheet1
Conc. (μM) Tan IIA	Conc. (μM) 17-AAG	Effect	CI
0.5	0.01	0.107	0.96071
0.5	0.1	0.189	0.6972
0.5	0.5	0.27	0.79238
0.5	1	0.345	0.58356
0.5	5	0.433	0.99786
0.5	10	0.486	1.10349
0.5	20	0.587	0.72252
0.5	50	0.75	0.23454
1	0.001	0.119	1.07977
1	0.1	0.199	0.77422
1	0.5	0.321	0.47371
1	1	0.378	0.4356
1	5	0.465	0.72218
1	10	0.512	0.8456
1	20	0.635	0.42258
1	50	0.782	0.14573
5	0.01	0.334	0.51511
5	0.1	0.367	0.43422
5	0.5	0.424	0.36426
5	1	0.448	0.38053
5	5	0.526	0.47443
5	10	0.566	0.54435
5	20	0.715	0.18026
5	50	0.826	0.07563
10	0.01	0.348	0.91601
10	0.1	0.371	0.80151
10	0.5	0.412	0.68361
10	1	0.472	0.48956
10	5	0.571	0.39205
10	10	0.599	0.4571
10	20	0.737	0.15923
10	50	0.814	0.10424
