# Supplementary material for: The antitumor natural product tanshinone IIA inhibits protein kinase C and acts synergistically with 17-AAG
Source: Cell Death Dis. 2018 Feb 7;9(2):165. doi: 10.1038/s41419-017-0247-5 (PMC5833361; doi:10.1038/s41419-017-0247-5)
Supplement: Supplementary file 4 — Supplementary Data 3 [file 41419_2017_247_MOESM4_ESM.xlsx]

## Sheet: Sheet1
Conc. (μM) ganetespib	Conc. (μM) Tan IIA	Effect (24 h)	CI
0.01	0.5	0.11938	0.92519
0.01	1.0	0.15623	0.70306
0.01	5.0	0.32979	0.8416
0.01	10.0	0.50711	0.73096
0.1	0.5	0.20691	0.8356
0.1	1.0	0.24343	0.60244
0.1	5.0	0.34711	0.82843
0.1	10.0	0.51604	0.70812
1.0	0.5	0.34775	0.71212
1.0	1.0	0.36801	0.61399
1.0	5.0	0.44628	0.64334
1.0	10.0	0.56029	0.61109
10.0	0.5	0.52750	0.59387
10.0	1.0	0.56869	0.37976
10.0	5.0	0.61433	0.3982
10.0	10.0	0.63053	0.55348
