# Supplementary material for: The antitumor natural product tanshinone IIA inhibits protein kinase C and acts synergistically with 17-AAG
Source: Cell Death Dis. 2018 Feb 7;9(2):165. doi: 10.1038/s41419-017-0247-5 (PMC5833361; doi:10.1038/s41419-017-0247-5)
Supplement: Supplementary file 5 — Supplementary Data 4 [file 41419_2017_247_MOESM5_ESM.xlsx]

## Sheet: Sheet1
Conc. (μM) ganetespib	Conc. (μM) Tan IIA	Effect (48 h)	CI
0.01	0.5	0.21523	1.03048
0.01	1	0.24289	1.16532
0.01	5	0.56953	1.1508
0.01	10	0.77358	0.92665
0.1	0.5	0.32049	0.88244
0.1	1	0.33757	0.99345
0.1	5	0.5545	1.23064
0.1	10	0.78756	0.85706
1	0.5	0.44518	0.85797
1	1	0.44313	1.06941
1	5	0.56404	1.27265
1	10	0.79688	0.81279
10	0.5	0.55075	1.33943
10	1	0.58167	0.95077
10	5	0.634	1.18962
10	10	0.80154	0.79932
