# Supplementary material for: The antitumor natural product tanshinone IIA inhibits protein kinase C and acts synergistically with 17-AAG
Source: Cell Death Dis. 2018 Feb 7;9(2):165. doi: 10.1038/s41419-017-0247-5 (PMC5833361; doi:10.1038/s41419-017-0247-5)
Supplement: Supplementary file 6 — Supplementary Data 5 [file 41419_2017_247_MOESM6_ESM.xlsx]

## Sheet: Sheet1
Gene_Symbol
CYP2E1
HSP90B1
NDRG1
PTP4A1
FAM120A
SPARCL1
HSPA1A
LGALS3BP
SLC3A2
TXNIP
RCN1
CPE
TIMP3
BHLHE40
SLC7A5
PLS3
CYR61
MOB1A
ETS2
PPP1CB
WDR77
JUN
SFPQ
SRRT
RANBP2
SRSF1
SMG7
SUPT7L
ALCAM
SPEN
LANCL1
SEL1L
PPFIA1
RIOK3
IFRD1
IFRD1
NEDD9
KIAA0907
MGP
TRIM2
IFI27
RXRA
MYC
CYP1B1
CYP1B1
TRIM29
PRKCD
NRIP1
NDST1
TNFAIP3
ITPR2
ATF3
RNMT
FOXO1
UBE2S
LPP
SERPINA1
DNAJB9
SLC16A3
ANK2
RAPGEF2
ATG13
FKBP2
HES1
HES1
IGFBP5
IGFBP5
PLXNA3
PROCR
HMOX1
CXCL12
DIO2
DIO2
GADD45A
BCL7A
HBEGF
BLZF1
SMARCA1
IRF9
ARG2
PAWR
PHACTR2
ADK
CDKN2C
RAB32
NF1
IFI6
GEM
PHF14
UGT1A1
PPIP5K1
FOXA1
RAPGEF5
SGCE
CDC25A
SLC29A2
KRT15
HLF
EVI2A
ENDOG
EEA1
IL6ST
TGFA
STAT5B
GABRP
ASNS
MTCP1
LAMA2
MSANTD3
MSANTD3
TRIL
QPCT
SMAD5
SMAD5
AP1S1
CEP290
BTN2A2
RAMP3
MDM2
RAB35
ALG13
PAH
CYP1A1
ZC3H11A
WASL
JAK2
PPM1E
LRIG2
ELK4
MERTK
REL
OVOL2
MATN3
UGT1A1
AFF2
AMPD1
RHAG
CA4
CA4
CDH18
DAPK2
PRLR
ABL2
LIN7A
CD36
MIS18BP1
ZSCAN12
RGS9
XIAP
XIAP
KLHL24
EFEMP2
DRD2
ADAM22
NR0B1
GAD1
SKIL
ZNF43
FOXN2
ZMYM5
CNNM2
HOXA7
ZNF254
RAB27B
E2F2
MED6
GAGE1
POU2F3
GAB1
UGT1A1
SLC18A3
CDH11
ART4
RFPL2
MITF
RFX3
UGT2B17
RPL23AP32
EDIL3
GLRX3
ST7
ABCG4
EMR2
KRT37
RASSF8
ZFX
PLAGL1
ACRV1
SMAD1
HIST1H4A
SIK1
ZNF442
LINC00597
C10orf137
TRIO
TANC2
FKSG2
SRRM2
PTP4A2
HADHA
EIF4EBP2
CLU
GABARAPL1
C1orf63
C1orf63
STAG2
CTGF
PIM1
KLF5
NUPR1
KLHDC10
TFPI2
CDC42EP3
RGS16
DDIT3
TANK
NSL1
AMPD3
PLEKHB1
HDGFRP3
CD36
D4S234E
CXCL12
CLEC2B
ITCH
NR1D2
MYCN
CNNM2
PTPN11
SLC7A11
EPOR
AIMP2
GABBR2
PCGF1
SLC11A2
LOC100506060
MAPK13
MYL4
HIPK3
GCFC2
DDX11
SYN2
NFX1
ZMYM2
ZMYM2
SLC4A7
ELF2
LOC100506403
PPM1A
ODF2
RORA
BLZF1
RORA
VEGFA
VEGFA
EFCAB11
GREB1
INHBE
SAT1
NF1
EED
MAX
CDC14A
CYR61
C1orf38
SIVA1
SIGLEC6
TIMM8A
ELF3
SCN11A
POTEKP
WDR1
LYST
GRB10
IL6ST
STK3
AR
LEPR
MGC12488
GABARAPL1
ITGB8
DSTYK
CYTH4
IGHA1
HBB
ICA1
PTGDS
IDS
PCDHGA1
MERTK
PRLR
ZFP36L1
WNK1
H3F3A
STIP1
MLL
MTUS1
VEGFA
AK2
PSME4
EIF1
SLC7A1
HIPK1
SLC7A1
SGSM2
SULF1
FEM1B
FEM1B
SECISBP2L
SPG20
ZNF451
SPRY1
IL1RN
TBL2
MON2
CAMSAP2
PXDC1
CALR
MORC3
TNIK
SQSTM1
PCNX
PPM1B
DICER1
ADCY1
ZFR
RPS11
N4BP2L1
LOC728802
HSPA6
RAB1A
IQGAP1
USP32P2
SLC16A5
HNRNPH1
KIF3A
SOX4
MARS
PDLIM5
ATRNL1
CD47
C6orf62
TTBK2
C10orf95
SAT1
TDRD3
MIR5096
LOC100652765
SDHB
KHDRBS1
GGA2
COL6A1
MUC5AC
PPFIBP1
EEF1D
RFPL3-AS1
FETUB
CT62
RAD23B
KAT6B
NIPAL3
GPR37
TEAD1
TSPAN2
CCNT2
INADL
ANKRD36
N4BP2L2
APLP2
USF2
N4BP2L1
MGEA5
TM4SF1
C10orf137
LOC100129518
NFAT5
MYB
RPL35A
RABGAP1L
COBLL1
EXOC6B
BEX4
SAMD4A
DUSP10
2017-03-06
ESR1
GPLD1
TCF12
PHF7
IZUMO4
SKIL
RAPGEF2
ZNF280A
PRMT2
ATF7IP
PLEKHM1
DICER1
KIAA1109
ACSL6
DDR1-AS1
MBTPS2
ANKRD12
IGHA1
FAM186A
PTPN12
AZGP1
ITCH
PPIAL4A
N4BP2L1
RPL15
ENO1
FOXJ3
FUS
TOX4
MDM2
ZNF675
CLCN4
RPL10L
PIK3CB
AKR1C1
ANGEL2
ST3GAL2
SLC7A11
MAGOH2
NAMPT
MAN1A2
PPP6R3
FXYD5
SPATA20
RSF1
PDP1
PELI1
H2AFY2
TMA16
MAFB
CDC73
HAUS6
LARP6
RGCC
CLDN22
EPS8L1
FOSL2
DDX60
PIGN
MYBBP1A
ATG2B
TMEM231
AFF4
GALNT14
BRWD1
PDGFD
ZBTB10
SUSD4
ELL3
C10orf12
SAMD9
FAM105A
MED18
NDNF
CCDC93
C10orf118
C11orf20
FGD6
RNF39
SLC27A6
HS3ST3A1
ZNF750
LONRF3
CBLL1
STYK1
IKZF5
ANKRD55
MAP9
LGALS14
CASC1
DCAF17
ATG3
TMCO3
LRP12
CATSPERB
VPS13C
PGAP1
BICC1
CHD9
HP1BP3
SLC12A6
DCAF13
H2AFJ
ST6GALNAC4
PGLYRP4
AKIP1
PLA2G12A
NIPSNAP3B
HMGN5
TNS1
KCNIP1
DEFB126
RRAGD
RRAGD
DUSP10
GDF15
TAF9B
STYK1
C2orf68
RNFT2
RANBP1
WLS
KLHL24
KLHL24
NUCKS1
SLCO4C1
ZBTB7A
ARHGEF26
FGFR1
FER1L4
OR2A20P
CADM4
SCAF4
F11R
BLZF1
ZFR
LRP6
CD40
MAFF
HBEGF
OTUB1
FAM174B
BMP2K
TMEM231
